# Supplementary material for: Establishment of a glucocorticoid inducible system for regulating somatic embryogenesis in Liriodendron hybrids
Source: For Res (Fayettev). 2024 Feb 29;4:e006. doi: 10.48130/forres-0024-0003 (PMC11543298; doi:10.48130/forres-0024-0003)
Supplement: Supplementary file 1 — Supplementary data to this article can be found online. [file forres-0024-0003-Suppl-TableS1.xlsx]

## Sheet: Sheet1
Supplemental Table S1: Primer sequences used in this study.
Primer Name	Sequences	Sequences
LhWUS-F	ATGGAACCTCAACAACCGCA	Gene cloning
LhWUS-R	CGTGGAGTCGGGTTCTCCA
RT-LhWUS-F:	TGGGACTGTAGTCATGGAA	qRT PCR
RT-LhWUS-R	GTCCATGTATGGGAAATAGC
RT-LhUBQ-F	ATTCCAGAGGACCAGTTCCTG	qRT PCR, Reference
RT-LhUBQ -R	AGCAAGTGAGAGATTGTCCTTG
LhWUS-GR-F	acgggggactctagaggatccATGGAACCTCAACAACCGCA	vector construction
LhWUS-GR-R	ttcgagcttccccggggatccCGTGGAGTCGGGTTCTCCA
GFP-GR-F	ggactctagaggatccccgggATGGTGAGCAAGGGCGAGG	vector construction
GFP-GR-R	tgtttttcgagcttccccgggCTTGTACAGCTCGTCCATGCC
